# Supplementary material for: The evolution of the epidemiological landscape of head and neck cancer in Italy: Is there evidence for an increase in the incidence of potentially HPV-related carcinomas?
Source: PLoS One. 2018 Feb 7;13(2):e0192621. doi: 10.1371/journal.pone.0192621 (PMC5802923; doi:10.1371/journal.pone.0192621)
Supplement: S1 Table — (XLSX) [file pone.0192621.s001.xlsx]

## Sheet: Supp Inf Table 2
Cancer Registry	Male	Female	Total
Genova	2305	537	2842
Varese	2940	485	3425
Veneto	7705	1529	9234
Parma	1396	285	1681
Modena	1764	359	2123
Ferrara	1107	227	1334
Romagna	2041	473	2514
Firenze Prato	3105	709	3814
Latina	776	120	896
Ragusa	363	69	432
Pool	23502	4793	28295
