# Supplementary material for: The evolution of the epidemiological landscape of head and neck cancer in Italy: Is there evidence for an increase in the incidence of potentially HPV-related carcinomas?
Source: PLoS One. 2018 Feb 7;13(2):e0192621. doi: 10.1371/journal.pone.0192621 (PMC5802923; doi:10.1371/journal.pone.0192621)
Supplement: S2 Table — (XLSX) [file pone.0192621.s002.xlsx]

## Sheet: Supp Inf Table 1
	Supporting Information Table 1: IR by site, gender, and calendar years
	Gender	Site	Calendar years	Rate	SE	Lower CI	Upper CI	Count	Pop
	Male and female	HPV related	1988	1.7	0.2	1.4	2	113	5826334
	Male and female	HPV related	1989	1.7	0.2	1.5	2.1	130	5997380
	Male and female	HPV related	1990	1.7	0.1	1.4	2	139	6979156
	Male and female	HPV related	1991	1.8	0.1	1.5	2.1	156	7440220
	Male and female	HPV related	1992	1.9	0.1	1.6	2.2	168	7431605
	Male and female	HPV related	1993	1.7	0.1	1.5	2	155	7422813
	Male and female	HPV related	1994	2	0.2	1.7	2.3	177	7414135
	Male and female	HPV related	1995	1.9	0.1	1.6	2.2	174	7399917
	Male and female	HPV related	1996	1.7	0.1	1.5	2	155	7393402
	Male and female	HPV related	1997	1.6	0.1	1.4	1.9	149	7416758
	Male and female	HPV related	1998	1.9	0.1	1.6	2.2	178	7417361
	Male and female	HPV related	1999	1.6	0.1	1.4	1.9	152	7419752
	Male and female	HPV related	2000	1.8	0.1	1.5	2.1	168	7415604
	Male and female	HPV related	2001	1.7	0.1	1.4	2	155	7429473
	Male and female	HPV related	2002	1.8	0.1	1.6	2.1	180	7442073
	Male and female	HPV related	2003	1.7	0.1	1.5	2	171	7472909
	Male and female	HPV related	2004	1.9	0.1	1.7	2.2	188	7533224
	Male and female	HPV related	2005	1.8	0.1	1.6	2.2	182	7603755
	Male and female	HPV related	2006	1.8	0.1	1.6	2.1	181	7638344
	Male and female	HPV related	2007	1.9	0.1	1.6	2.2	186	7670326
	Male and female	HPV related	2008	1.6	0.1	1.4	1.9	176	7731574
	Male and female	HPV related	2009	1.9	0.1	1.6	2.2	199	7798147
	Male and female	HPV related	2010	1.7	0.1	1.4	1.9	167	7241252
	Male and female	HPV related	2011	1.8	0.2	1.4	2.2	93	3954901
	Male and female	HPV related	2012	2.2	0.2	1.8	2.8	92	3067122
	Male and female	Oral cavity	1988	3.3	0.2	2.9	3.8	230	5826334
	Male and female	Oral cavity	1989	3.6	0.2	3.2	4.1	263	5997380
	Male and female	Oral cavity	1990	3.2	0.2	2.9	3.7	274	6979156
	Male and female	Oral cavity	1991	3.4	0.2	3	3.8	307	7440220
	Male and female	Oral cavity	1992	3.4	0.2	3.1	3.8	325	7431605
	Male and female	Oral cavity	1993	3.4	0.2	3	3.8	314	7422813
	Male and female	Oral cavity	1994	3.2	0.2	2.9	3.6	306	7414135
	Male and female	Oral cavity	1995	3.3	0.2	2.9	3.7	323	7399917
	Male and female	Oral cavity	1996	3.5	0.2	3.1	3.9	342	7393402
	Male and female	Oral cavity	1997	3.4	0.2	3	3.8	339	7416758
	Male and female	Oral cavity	1998	3.7	0.2	3.3	4.1	359	7417361
	Male and female	Oral cavity	1999	3.4	0.2	3	3.8	341	7419752
	Male and female	Oral cavity	2000	3.3	0.2	3	3.7	335	7415604
	Male and female	Oral cavity	2001	3.3	0.2	3	3.7	343	7429473
	Male and female	Oral cavity	2002	3.2	0.2	2.9	3.6	335	7442073
	Male and female	Oral cavity	2003	3.5	0.2	3.2	3.9	375	7472909
	Male and female	Oral cavity	2004	3.3	0.2	2.9	3.6	349	7533224
	Male and female	Oral cavity	2005	3.2	0.2	2.8	3.6	348	7603755
	Male and female	Oral cavity	2006	3.4	0.2	3	3.7	370	7638344
	Male and female	Oral cavity	2007	3.1	0.2	2.8	3.5	347	7670326
	Male and female	Oral cavity	2008	3.2	0.2	2.9	3.6	369	7731574
	Male and female	Oral cavity	2009	3	0.2	2.6	3.3	341	7798147
	Male and female	Oral cavity	2010	2.8	0.2	2.5	3.1	300	7241252
	Male and female	Oral cavity	2011	3	0.2	2.6	3.6	175	3954901
	Male and female	Oral cavity	2012	2.2	0.2	1.8	2.7	106	3067122
	Male and female	Larynx and hypopharynx	1988	9.3	0.4	8.6	10	662	5826334
	Male and female	Larynx and hypopharynx	1989	9.1	0.4	8.5	9.9	673	5997380
	Male and female	Larynx and hypopharynx	1990	8.7	0.3	8.1	9.4	757	6979156
	Male and female	Larynx and hypopharynx	1991	8.8	0.3	8.2	9.4	796	7440220
	Male and female	Larynx and hypopharynx	1992	7.9	0.3	7.3	8.5	745	7431605
	Male and female	Larynx and hypopharynx	1993	9.1	0.3	8.5	9.7	847	7422813
	Male and female	Larynx and hypopharynx	1994	8	0.3	7.4	8.6	758	7414135
	Male and female	Larynx and hypopharynx	1995	7.8	0.3	7.3	8.4	768	7399917
	Male and female	Larynx and hypopharynx	1996	7.8	0.3	7.3	8.4	764	7393402
	Male and female	Larynx and hypopharynx	1997	8.1	0.3	7.6	8.7	799	7416758
	Male and female	Larynx and hypopharynx	1998	7.5	0.3	7	8.1	760	7417361
	Male and female	Larynx and hypopharynx	1999	7.3	0.3	6.8	7.9	736	7419752
	Male and female	Larynx and hypopharynx	2000	7.1	0.3	6.5	7.6	738	7415604
	Male and female	Larynx and hypopharynx	2001	6.3	0.3	5.8	6.9	662	7429473
	Male and female	Larynx and hypopharynx	2002	6.6	0.3	6.1	7.1	684	7442073
	Male and female	Larynx and hypopharynx	2003	6	0.2	5.5	6.5	643	7472909
	Male and female	Larynx and hypopharynx	2004	6.3	0.3	5.8	6.9	682	7533224
	Male and female	Larynx and hypopharynx	2005	5.5	0.2	5	5.9	615	7603755
	Male and female	Larynx and hypopharynx	2006	5.9	0.2	5.4	6.4	666	7638344
	Male and female	Larynx and hypopharynx	2007	5.7	0.2	5.2	6.1	636	7670326
	Male and female	Larynx and hypopharynx	2008	4.8	0.2	4.4	5.3	551	7731574
	Male and female	Larynx and hypopharynx	2009	5.3	0.2	4.9	5.8	607	7798147
	Male and female	Larynx and hypopharynx	2010	4.4	0.2	4	4.9	475	7241252
	Male and female	Larynx and hypopharynx	2011	4.5	0.3	3.9	5.1	258	3954901
	Male and female	Larynx and hypopharynx	2012	4.7	0.3	4	5.4	213	3067122
	Male	HPV related	1988	3.1	0.3	2.5	3.8	97	2799854
	Male	HPV related	1989	3.3	0.3	2.7	4	112	2884267
	Male	HPV related	1990	3.1	0.3	2.6	3.7	119	3363784
	Male	HPV related	1991	3.2	0.3	2.7	3.8	132	3586120
	Male	HPV related	1992	3.3	0.3	2.8	3.9	138	3581413
	Male	HPV related	1993	3	0.3	2.5	3.6	126	3577249
	Male	HPV related	1994	3.8	0.3	3.3	4.5	160	3572361
	Male	HPV related	1995	3.2	0.3	2.7	3.8	140	3564642
	Male	HPV related	1996	3.1	0.3	2.6	3.7	131	3560763
	Male	HPV related	1997	3.1	0.3	2.6	3.7	132	3572510
	Male	HPV related	1998	3.3	0.3	2.8	3.9	144	3572578
	Male	HPV related	1999	3	0.3	2.5	3.6	131	3573639
	Male	HPV related	2000	3.3	0.3	2.8	3.9	143	3571694
	Male	HPV related	2001	2.8	0.3	2.3	3.4	122	3579322
	Male	HPV related	2002	2.8	0.3	2.3	3.3	128	3587275
	Male	HPV related	2003	3	0.3	2.5	3.6	139	3603656
	Male	HPV related	2004	3.4	0.3	2.8	4	153	3634722
	Male	HPV related	2005	3	0.3	2.5	3.6	139	3674263
	Male	HPV related	2006	3	0.3	2.6	3.6	141	3693529
	Male	HPV related	2007	3.1	0.3	2.6	3.7	144	3708222
	Male	HPV related	2008	2.8	0.2	2.4	3.4	144	3736014
	Male	HPV related	2009	3	0.2	2.5	3.5	152	3766228
	Male	HPV related	2010	2.9	0.3	2.4	3.4	136	3504671
	Male	HPV related	2011	2.9	0.4	2.3	3.7	70	1917119
	Male	HPV related	2012	4.1	0.5	3.2	5.2	77	1487303
	Male	Oral cavity	1988	5.7	0.4	4.9	6.6	177	2799854
	Male	Oral cavity	1989	6	0.4	5.2	6.9	195	2884267
	Male	Oral cavity	1990	5.7	0.4	4.9	6.5	215	3363784
	Male	Oral cavity	1991	5.4	0.4	4.7	6.2	223	3586120
	Male	Oral cavity	1992	5.9	0.4	5.2	6.8	247	3581413
	Male	Oral cavity	1993	5.8	0.4	5.1	6.6	241	3577249
	Male	Oral cavity	1994	5.4	0.4	4.7	6.2	228	3572361
	Male	Oral cavity	1995	5.5	0.4	4.8	6.3	240	3564642
	Male	Oral cavity	1996	5.6	0.4	4.9	6.4	244	3560763
	Male	Oral cavity	1997	5	0.3	4.4	5.8	222	3572510
	Male	Oral cavity	1998	5.8	0.4	5.1	6.6	253	3572578
	Male	Oral cavity	1999	5.4	0.4	4.7	6.1	238	3573639
	Male	Oral cavity	2000	5	0.3	4.4	5.7	220	3571694
	Male	Oral cavity	2001	5.4	0.4	4.7	6.1	242	3579322
	Male	Oral cavity	2002	4.6	0.3	4	5.3	213	3587275
	Male	Oral cavity	2003	5.3	0.3	4.6	6	244	3603656
	Male	Oral cavity	2004	4.4	0.3	3.8	5	207	3634722
	Male	Oral cavity	2005	4.2	0.3	3.7	4.9	205	3674263
	Male	Oral cavity	2006	4.5	0.3	3.9	5.2	221	3693529
	Male	Oral cavity	2007	4.3	0.3	3.7	5	215	3708222
	Male	Oral cavity	2008	4.5	0.3	3.9	5.2	226	3736014
	Male	Oral cavity	2009	3.8	0.3	3.2	4.3	197	3766228
	Male	Oral cavity	2010	4	0.3	3.4	4.6	189	3504671
	Male	Oral cavity	2011	4.3	0.4	3.5	5.2	109	1917119
	Male	Oral cavity	2012	3.2	0.4	2.4	4.1	66	1487303
	Male	Larynx and hypopharynx	1988	19.4	0.8	17.9	21	617	2799854
	Male	Larynx and hypopharynx	1989	18.7	0.8	17.3	20.3	622	2884267
	Male	Larynx and hypopharynx	1990	17.8	0.7	16.4	19.2	690	3363784
	Male	Larynx and hypopharynx	1991	17.7	0.7	16.4	19.1	732	3586120
	Male	Larynx and hypopharynx	1992	16.3	0.6	15.1	17.6	694	3581413
	Male	Larynx and hypopharynx	1993	18.6	0.7	17.3	20	790	3577249
	Male	Larynx and hypopharynx	1994	16	0.6	14.8	17.2	693	3572361
	Male	Larynx and hypopharynx	1995	15.8	0.6	14.7	17.1	700	3564642
	Male	Larynx and hypopharynx	1996	15.7	0.6	14.5	16.9	693	3560763
	Male	Larynx and hypopharynx	1997	16	0.6	14.9	17.3	718	3572510
	Male	Larynx and hypopharynx	1998	14.9	0.6	13.8	16.1	683	3572578
	Male	Larynx and hypopharynx	1999	14.8	0.6	13.7	16	681	3573639
	Male	Larynx and hypopharynx	2000	14.4	0.6	13.3	15.5	677	3571694
	Male	Larynx and hypopharynx	2001	12.7	0.5	11.7	13.8	602	3579322
	Male	Larynx and hypopharynx	2002	12.8	0.5	11.8	13.9	611	3587275
	Male	Larynx and hypopharynx	2003	11.9	0.5	11	13	586	3603656
	Male	Larynx and hypopharynx	2004	12.2	0.5	11.2	13.3	609	3634722
	Male	Larynx and hypopharynx	2005	10.8	0.5	9.9	11.8	551	3674263
	Male	Larynx and hypopharynx	2006	11.5	0.5	10.5	12.5	592	3693529
	Male	Larynx and hypopharynx	2007	11	0.5	10.1	12	573	3708222
	Male	Larynx and hypopharynx	2008	9.2	0.4	8.3	10.1	479	3736014
	Male	Larynx and hypopharynx	2009	10.2	0.5	9.3	11.1	539	3766228
	Male	Larynx and hypopharynx	2010	8.5	0.4	7.7	9.4	418	3504671
	Male	Larynx and hypopharynx	2011	8.8	0.6	7.7	10	235	1917119
	Male	Larynx and hypopharynx	2012	9	0.7	7.7	10.5	190	1487303
	Female	HPV related	1988	0.4	0.1	0.2	0.7	16	3026480
	Female	HPV related	1989	0.5	0.1	0.3	0.8	18	3113113
	Female	HPV related	1990	0.4	0.1	0.3	0.7	20	3615372
	Female	HPV related	1991	0.5	0.1	0.3	0.8	24	3854100
	Female	HPV related	1992	0.6	0.1	0.4	0.9	30	3850192
	Female	HPV related	1993	0.6	0.1	0.4	0.9	29	3845564
	Female	HPV related	1994	0.4	0.1	0.2	0.6	17	3841774
	Female	HPV related	1995	0.7	0.1	0.5	1	34	3835275
	Female	HPV related	1996	0.5	0.1	0.3	0.8	24	3832639
	Female	HPV related	1997	0.3	0.1	0.2	0.6	17	3844248
	Female	HPV related	1998	0.6	0.1	0.4	0.9	34	3844783
	Female	HPV related	1999	0.4	0.1	0.2	0.6	21	3846113
	Female	HPV related	2000	0.5	0.1	0.3	0.7	25	3843910
	Female	HPV related	2001	0.7	0.1	0.5	1	33	3850151
	Female	HPV related	2002	1	0.1	0.7	1.3	52	3854798
	Female	HPV related	2003	0.6	0.1	0.4	0.9	32	3869253
	Female	HPV related	2004	0.7	0.1	0.4	0.9	35	3898502
	Female	HPV related	2005	0.8	0.1	0.5	1.1	43	3929492
	Female	HPV related	2006	0.8	0.1	0.5	1.1	40	3944815
	Female	HPV related	2007	0.8	0.1	0.6	1.1	42	3962104
	Female	HPV related	2008	0.6	0.1	0.4	0.9	32	3995560
	Female	HPV related	2009	1	0.1	0.7	1.3	47	4031919
	Female	HPV related	2010	0.6	0.1	0.4	0.8	31	3736581
	Female	HPV related	2011	0.8	0.2	0.5	1.2	23	2037782
	Female	HPV related	2012	0.5	0.2	0.3	1	15	1579819
	Female	Oral cavity	1988	1.3	0.2	1	1.7	53	3026480
	Female	Oral cavity	1989	1.5	0.2	1.2	2	68	3113113
	Female	Oral cavity	1990	1.1	0.2	0.8	1.5	59	3615372
	Female	Oral cavity	1991	1.5	0.2	1.2	1.9	84	3854100
	Female	Oral cavity	1992	1.3	0.2	1	1.6	78	3850192
	Female	Oral cavity	1993	1.3	0.2	1	1.7	73	3845564
	Female	Oral cavity	1994	1.3	0.2	1	1.7	78	3841774
	Female	Oral cavity	1995	1.4	0.2	1.1	1.7	83	3835275
	Female	Oral cavity	1996	1.7	0.2	1.3	2.1	98	3832639
	Female	Oral cavity	1997	2	0.2	1.6	2.4	117	3844248
	Female	Oral cavity	1998	1.8	0.2	1.4	2.2	106	3844783
	Female	Oral cavity	1999	1.6	0.2	1.3	2	103	3846113
	Female	Oral cavity	2000	1.8	0.2	1.5	2.2	115	3843910
	Female	Oral cavity	2001	1.5	0.2	1.2	1.9	101	3850151
	Female	Oral cavity	2002	1.9	0.2	1.6	2.3	122	3854798
	Female	Oral cavity	2003	2	0.2	1.6	2.4	131	3869253
	Female	Oral cavity	2004	2.3	0.2	1.9	2.8	142	3898502
	Female	Oral cavity	2005	2.3	0.2	1.9	2.7	143	3929492
	Female	Oral cavity	2006	2.3	0.2	1.9	2.7	149	3944815
	Female	Oral cavity	2007	2.1	0.2	1.7	2.6	132	3962104
	Female	Oral cavity	2008	2.1	0.2	1.7	2.5	143	3995560
	Female	Oral cavity	2009	2.3	0.2	1.9	2.7	144	4031919
	Female	Oral cavity	2010	1.7	0.2	1.4	2.1	111	3736581
	Female	Oral cavity	2011	1.9	0.3	1.4	2.5	66	2037782
	Female	Oral cavity	2012	1.4	0.2	0.9	2	40	1579819
	Female	Larynx and hypopharynx	1988	1.1	0.2	0.8	1.5	45	3026480
	Female	Larynx and hypopharynx	1989	1.2	0.2	0.9	1.6	51	3113113
	Female	Larynx and hypopharynx	1990	1.3	0.2	1	1.7	67	3615372
	Female	Larynx and hypopharynx	1991	1.3	0.2	1	1.6	64	3854100
	Female	Larynx and hypopharynx	1992	1	0.1	0.7	1.3	51	3850192
	Female	Larynx and hypopharynx	1993	1	0.1	0.8	1.4	57	3845564
	Female	Larynx and hypopharynx	1994	1.2	0.2	0.9	1.6	65	3841774
	Female	Larynx and hypopharynx	1995	1.2	0.2	0.9	1.6	68	3835275
	Female	Larynx and hypopharynx	1996	1.3	0.2	1	1.7	71	3832639
	Female	Larynx and hypopharynx	1997	1.5	0.2	1.1	1.8	81	3844248
	Female	Larynx and hypopharynx	1998	1.4	0.2	1.1	1.7	77	3844783
	Female	Larynx and hypopharynx	1999	1	0.1	0.7	1.3	55	3846113
	Female	Larynx and hypopharynx	2000	1	0.1	0.8	1.3	61	3843910
	Female	Larynx and hypopharynx	2001	1	0.1	0.7	1.3	60	3850151
	Female	Larynx and hypopharynx	2002	1.4	0.2	1.1	1.8	73	3854798
	Female	Larynx and hypopharynx	2003	1	0.1	0.8	1.4	57	3869253
	Female	Larynx and hypopharynx	2004	1.4	0.2	1.1	1.8	73	3898502
	Female	Larynx and hypopharynx	2005	1	0.1	0.7	1.3	64	3929492
	Female	Larynx and hypopharynx	2006	1.2	0.2	1	1.6	74	3944815
	Female	Larynx and hypopharynx	2007	1.1	0.1	0.8	1.5	63	3962104
	Female	Larynx and hypopharynx	2008	1.2	0.2	0.9	1.5	72	3995560
	Female	Larynx and hypopharynx	2009	1.2	0.2	0.9	1.5	68	4031919
	Female	Larynx and hypopharynx	2010	1	0.1	0.7	1.3	57	3736581
	Female	Larynx and hypopharynx	2011	0.7	0.2	0.4	1.1	23	2037782
	Female	Larynx and hypopharynx	2012	0.9	0.2	0.5	1.4	23	1579819
		Rates are per 100,000 and age-adjusted to the European (Scandinavian 1960) Std Million (19 age groups) standard; Confidence intervals (Tiwari mod) are 95% for rates.
